# Supplementary material for: Heat Emitting Damage in Skin: A Thermal Pathway for Mechanical Algesia
Source: Front Neurosci. 2021 Oct 28;15:780623. doi: 10.3389/fnins.2021.780623 (PMC8581405; doi:10.3389/fnins.2021.780623)
Supplement: Supplementary file 1 [file Data_Sheet_1.ZIP]

Archive with 8 entries (8 files):
- sample_I.mkv
- sample_II.mkv
- sample_III.mkv
- sample_IV.mkv
- sample_V.mkv
- sample_VI.mkv
- sample_VII.mkv
- information.txt
