# Supplementary material for: Heat Emitting Damage in Skin: A Thermal Pathway for Mechanical Algesia
Source: Front Neurosci. 2021 Oct 28;15:780623. doi: 10.3389/fnins.2021.780623 (PMC8581405; doi:10.3389/fnins.2021.780623)
Supplement: Supplementary file 1 [file Data_Sheet_1.ZIP › information.txt]

Infrared videos (.mkv format) for the seven realisations presented in the manuscript.
These videos were converted from the infrared camera raw format.
